# Supplementary material for: Effect of the Size and Shape of Dendronized Iron Oxide Nanoparticles Bearing a Targeting Ligand on MRI, Magnetic Hyperthermia, and Photothermia Properties—From Suspension to In Vitro Studies
Source: Pharmaceutics. 2023 Mar 30;15(4):1104. doi: 10.3390/pharmaceutics15041104 (PMC10143744; doi:10.3390/pharmaceutics15041104)
Supplement: Supplementary file 1 [file pharmaceutics-15-01104-s001.zip]

Archive with 1 entries (1 files):
- pharmaceutics-2224798-supplementary.pdf
